# Supplementary material for: Mitochondrial DNA Evidence Indicates the Local Origin of Domestic Pigs in the Upstream Region of the Yangtze River
Source: PLoS One. 2012 Dec 13;7(12):e51649. doi: 10.1371/journal.pone.0051649 (PMC3521662; doi:10.1371/journal.pone.0051649)
Supplement: Table S2 — Haplotype and geographical distributions across 15 regions. (XLS) [file pone.0051649.s004.xls]

## Sheet: Sheet1
Table S2. Haplotype and geographical distributions across 15 regions
				Tibetan high land	Pacific Island	ISEA		SEA		Yunnan		URYZ		MDYZ		Taiwan		SC		MUYR		DRYR	Korean		Japan		NEC		SA		Total
				domestic	domestic	domestic	wild	domestic	wild	domestic	wild	domestic	wild	domestic	wild	domestic	wild	domestic	wild	domestic	wild	domestic	domestic	wild	domestic	wild	domestic	wild	domestic	wild	domestic	wild
			1111 1111111111 1111111111 1112222222 2222222222 2223333333 3333333333 3344444444 4444444445 5555555555 5666666666 66
			11122234 4445566667 8888990001 1222234444 5555667778 8880112344 4566677788 8990000001 2222556888 8900001344 5555566780 2344557788 9001112233 33
			1202734810 3894523677 0789085790 5147912457 2378891590 1344341906 7956856814 7390124562 0123189678 9045672625 1468901380 3416294713 3196892946 78
Clade 2G	Core haplotype	Hap1	CACATCGGAG ACTTATTAAC TTGCGATTCG CTACTAATTA TTGCGTGAAC TCTATTATCT GCTCTTATCT AGCCACATTA AATTCGTAAA TCTTGACTAA CAATCGCCCA AGATTTGCGC ATTATTACTG AC	30		2		8				37		73	14			4		3	1	55	1								213	15
	Core haplotype	Hap2	.......... .......... .......... .......... .......... ........T. .......C.. .......... .......... .......... T......... .......... .......... ..	17				1		1	5	46	1	47	1	3		2	1	2		5									124	8
	Core haplotype	Hap3	.......... .......... .......... .......... .......... .......... .......C.. .......... .......... .......... T......... .......... .......... ..	89				4		21	4	35	1	9	4					4		3					6	11			171	20
		Hap4	.......... .......... .......... .......... .......... .......... .......C.. .......... .......... .......... T......... .......... .......... .T	5						1		29																			35	0
		Hap5	.......... .......... .......... .......... .......... ........T. .......C.. .......... .......... .......... .......... .......... .......... ..					1						2								5									8	0
		Hap6	.......... .......... .......... .......... .......... .......... .......C.. .......... .......... ..C....... T......... .......... .......... ..		3	4		27		2	2	6		7				10		1		10									70	2
		Hap7	.......... .......... .......... .......... .......... C......... .......C.. G..T...... .......... .......... .......... ......A... .......... ..																			5									5	0
		Hap8	.......... .......... .......... .......... .......... .......... .......... .......... .......... .......... ........T. .......... .......... ..																			1									1	0
		Hap9	.......... .......... .......... .......... .......... C......... .......C.. G..T...... .......... .......... .......... .....C.... .......... ..																			4									4	0
		Hap10	.......... .......... .......... .......... .......... ........T. .......... .......... .......... .......... .......... .......... .......... ..	9		2		4				7		42		8		3		2		3				1	2				82	1
		Hap11	.......... .......... .......... .......... .......... .......... .......... .......... .......... .......... .......... .....C.... .......... ..					4		1		4		5				1		3		7									25	0
		Hap12	.......... .......... .......... .......... .......... .......... .......... .......... .......G.. .......... .......... .......... .......... ..						1					1						1		41		1			18	10			61	12
		Hap13	.......... .......... .......... .......... .........T .......... .......... .......... .......... .......... .......... .......... .......... ..									2		15								9						4			26	4
		Hap14	.......... .......... .......... .......... .........T .......... .......... .......... .......... .......... .......... .....C.... .......... ..																			1									1	0
		Hap15	.......... .......... .......... .......... .......... .......... .......... .......... .......... ........G. T......... .......... .......... ..	1																		3									4	0
		Hap16	.......... .......... .......... .......... .......... C......... .......C.. ...T...... .......... ........G. T......... .....C.... .......... ..											20								7									27	0
		Hap17	.......... .......... .......... .......... .......... C......... .......... .......... .......... .......... .......... .......... .......... ..																			1									1	0
		Hap18	.......... .......... .......... .......... .......... C......... .......C.. ...T...... .......... .......... .......... .....C.... .......... ..																			1									1	0
		Hap19	.......... .......... .......... .......... .......... C......... .......C.. ...T...... .......... .......... .......... .......... .......... ..																			2									2	0
		Hap20	.......... .......... .......... .......... .......... .......... .......... .......... .......... .......... T......... .......... .......... ..	1				6						3	1	1						1									12	1
		Hap21	.......... .......... .......... .......... .......... ........T. .......... .......... .......... .......... .......... .....C.... .......... ..					20				5			2							6									31	2
		Hap22	.......... .......... .......... .......... .......... C......... .......C.. G..T...... .......... .......... .......... .......... .......... ..																			1									1	0
		Hap23	.......... .......... .......... .......... ..A....... ........T. .......C.. .......... .......... .......... T......... .......... .......... ..																			1									1	0
		Hap24	.......... .......... .......... .......... .......... .......... .......... .......... .......G.. .......... .......... .....C.... .......... ..																			3									3	0
		Hap26	.......... .......... .......... .......... .......... .......... .......... .......... .......G.. .......... ........T. .......... .......... ..																			2									2	0
		Hap38	.......... .......... .......... .......... .......... .......... .......C.. .......... .......... ..C....... T......... .........T .......... ..			1																									1	0
		Hap41	.......... .......... .......... .......... .......... ........T. .......... .......... ........G. .......... .......... .......... .......... ..			1																									1	0
		Hap42	.......... .......... .......... .......... .......... ........T. .......C.. .......... .......... ..C....... T......... .......... .......... ..			1		9				1				1															12	0
		Hap43	......A... .......... .......... .......... .......... C...C..... .......C.. .......... .......... .......... T........G .....C.... .......... ..			13																									13	0
		Hap44	......A... .......... .......... .......... .......... C...C..... .......C.. .......C.. .......... .......... T........G .....C.... .......... ..			1																									1	0
		Hap45	.......... .......... .......... .......... .......... ........T. .......... .......... .......... .......... .........G .......... .......... ..	37		1		3		2	3	1			1			1	4												45	8
		Hap46	.......... .......... .......... .......... .......... ........T. .......C.. ...T...... .......... .......... T......... .....C.... .......... ..		2			2				3		3				24	1						1					1	35	2
		Hap47	.......... .......... .......... .......... .......... ........T. .......C.. .......... .......... ...C....G. T......... .......... .......... ..																						1						1	0
		Hap48	.......... .......... .......... .......... .......... ........T. .......C.. .......... .......... ........G. T......... .......... .......... ..								1	45						14							1						60	1
		Hap50	.......... .......... .......... .......... .......... ........T. .......C.. .......C.. .......... .......... .........G .....C.... .......... ..																							1					0	1
		Hap51	.......... .......... .......... .......... .......... ........T. .......C.. ....G..... .......... .......... T........G .....C.... .......... ..																							1					0	1
		Hap52	.......... .......... .......... .......... .......... ........T. .......... .......... .......... .......... T........G ..G..C.... .......... ..																							1					0	1
		Hap53	.......... .......... .......... .......... .......... ........T. .......C.. ....G..... .......... C.......G. T........G .......... .......... ..																							1					0	1
		Hap54	.......... .......... .......... .......... .......... ........T. .......... .......... .......... .......... T........G .....C.... .......... ..																							1					0	1
		Hap55	.......... .......... .......... .......... .......... ........T. .......C.. ....G..... .......... .......... .........G .......... .........A ..																							1					0	1
		Hap56	.......... .......... .......... .......... .......... ........T. .......C.. ....G..... .......... .......... T........G .......... .......... ..																							3					0	3
		Hap57	.......... .......... .......... .......... .......... ........T. .......C.. ....G..... .......... ........G. T........G .......... .......... ..																							1					0	1
		Hap58	.......... .......... .......... .......... .......... ........T. .......C.. ....G..... ........G. .......... T........G .....C.... .......... ..																							1					0	1
		Hap59	.......... .......... .......... .......... .......... ........T. .......C.. .......... .......... .......... T........G .......... .......... ..					1										2								1					3	1
		Hap66	.......... .......... .......... .......... .......... .......... .......C.. ...T...... .......... ........G. T......... .....C.... .......... ..											2																	2	0
		Hap67	.......... .......... .......... .......... .........T ........T. .......... .......... .......... .......... .......... .......... .......... ..											5																	5	0
		Hap68	.......... .......... .......... .......... .......... C......... .......C.. ...T...... .......... ........G. T......... .....C..A. ...T...... ..											1																	1	0
		Hap70	.......... .......... .......... .......... .....C.... .......... .......... .......... .......... .......... .......... .......... .......... ..																				1								1	0
		Hap71	.......... .......... .......... .......... .......... .......... .......... .......... .......... .......... .......... .......... .....C.... ..																				1								1	0
		Hap74	.......... .......... .......... .......... .......... .......... ....C..... .......... .......... .......... ..G....... .......... .......... ..																				2								2	0
		Hap75	.......... .......... ......C... .......... .......... .......... .......... .......... .......... .........G .......... .......... .......... ..																				1								1	0
		Hap77	.......... .......... .......... .......... .......... .......... .......... .....A.... .......... .......... .......... ...A.C.... .......... ..																					1							0	1
		Hap78	.......... ........G. .......... .......... .......... ........T. ...T...C.. .......... .......... .......... .......... .......... .......... ..																					12							0	12
		Hap94	.......... .......G.. .......... .......... .......... .......... .......... .......... .......... .......C.. .......... .......... .....C.... ..																				1								1	0
		Hap95	.....A.... ....C..... .......... ....C..... .......G.. ....C...T. .......C.. ..T....... .......... .......... T......... .......... .......... ..																					1							0	1
		Hap96	.......... .......... .......... .......... .........T ........T. .......C.. ....G..... .......... .......... T......... .......... .......... ..																					1							0	1
		Hap97	.......... .......... .......... .......... .......... .......... .......C.. .......... .......... .......... T......... .....C.... .......... ..	1				5		3		3		2																	14	0
		Hap98	.......... .......... .......... .......... .......... ........T. .......C.. ...T...... .......... .......... T......... .......... .......... ..	1										4																	5	0
		Hap99	.......... .......... .......... .......... .......... ........T. .......... .......... .......... ........G. .......... .......... .......... ..											3																	3	0
		Hap100	.......... .......... .......... .......... .......... ........T. .......... .......... .......... .......... .........G .....C.... .......... ..					1			1			1																	2	1
		Hap101	.......... .......... .......... .......... .......... ........T. .......C.. .......... .......... ......T... T......... .......... .......... ..											1																	1	0
		Hap102	.......A.. .......... .......... .......... .......... C......... .......C.. ...T...... .......... ........G. T......... .....C.... .......... ..											5																	5	0
		Hap103	.......... .......... .......... .......... .......... .......... ......G... .......... .......... .......... .......... .......... .......... ..									5		1																	6	0
		Hap104	.......... .......... .......... .......... .......... ........T. .......... .......... .......... .......... .......... G......... .......... ..											1																	1	0
		Hap105	.......... .......... .......... .......... .........T .......... .......... .......... .......... .......... .....A.... .......... .......... ..											1																	1	0
		Hap106	.......... .......... .......... .......... .......... .......... .......... .......... .......... .T........ .......T.. .......... .......... ..											1																	1	0
		Hap107	.......... ......C... .......... .......... .......... ........T. .......C.. .......... .......... .......... T......... .......... .......... ..											2																	2	0
		Hap109	.......... .......... .......... .......... .......... ....C..... .......C.. .......... .......... .......... T......... .......... .......... ..	1											1																1	1
		Hap110	.......... .......... .......... .......... .......... ....C...T. .......C.. .......... .......... ........G. T........G .......... .......... ..										1		2																0	3
		Hap111	.......... .......... .......... .......... .......... ....C...T. .......C.. .......... .......... ........G. T........G .....C.... .......... ..												1				10												0	11
		Hap112	.......... .......... .......... .......... .......... ........T. .......C.. .......... .......... ........G. T........G .......... .......... .T												2																0	2
		Hap113	.......... .......... .......... .......... .......... .......... .T.....C.. .......... .......... .......... T........G .....C.... .......... ..												1				2												0	3
		Hap114	.......... .......... .......... .........G .......... .......... .T.....CT. .......... .......... ........G. T........G .....C.... .......... ..												2																0	2
		Hap115	.......... .......... .......... .......... .......... ....C..... .......... .......... .......... .......... .......... .......... .......... ..											3	1																3	1
		Hap116	.......... .......... .......... .......... .......... ........T. .......C.. .......... .......... .......... T......... .....C.... .......... ..	3					1			3		2		1			1	4											13	2
		Hap117	.......... .......... .......... .......... .......... .......... .......C.. .......... .......... ........G. T......... .......... .......... ..	8				3		9	1	2		1						1											24	1
		Hap118	.......... .......... .......... .......... .......... ....C...T. .......C.. .......... .......... .......... T......... .......... .......... ..											1					1												1	1
		Hap119	.......... .......... .......... .......... .......... ........T. .......C.. .......... .......... .......... .......... .....C.... .......... ..											1																	1	0
		Hap120	.......... .......... .......... .......... ....A..... .......... .......C.. .......... .......... .......... T......... .......... .......... ..											1																	1	0
		Hap121	.......... .......... .......... .......... .......... ........T. .......... .......... .......... .......... T......... .......... .......... ..								2	3		5		2															10	2
		Hap122	.......... .......... .......... .......... .......... C.......T. .......... .......... .......... .......... .......... .......... .......... ..											1																	1	0
		Hap123	.......... .......... .......... .......... .........T ........T. .......... .......... .......... .......... T......... .......... .......... ..											1																	1	0
		Hap124	.......... .....C.... .......... .......... .........T .......... .......... .......... .......... .T........ .......... .......... .......... ..											5																	5	0
		Hap125	.......... .......... ....A..... .......... .......... C.......T. .......C.. ...T...... .......... ........G. T......... .....C.... .......... ..											1																	1	0
		Hap126	.......... .......... .......... .......... .......... .......... .......... .......... .......... ........G. .......... .....C.... .......... ..											2																	2	0
		Hap127	.......... .......... .......... .......... .......... .......... .......... .......... .......... ........G. .......... .......... .......... ..											1																	1	0
		Hap128	.......... .......... .......A.. .......... .A........ .......... .......... .......... .......... .......... .......... .......... .......... ..											1																	1	0
		Hap129	.......... .......... .......... .......... .......... ....C...T. .......... .......... .......... .......... .......... .......... .......... ..																	7											7	0
		Hap130	.......... .....C.... .......... .......... .........T .......... .....C.... .......... .......... .T........ .......... .......... .......... ..	1																2											3	0
		Hap131	.......... .......... .......... .......... .......... .......... .......... .......... .......... .......... T......... .....C.... .......... ..																	8											8	0
		Hap132	.......... .......... .......... .......... .......... .......... .......C.. .A........ .......... .......... T......... .......... .......... ..																	1											1	0
		Hap133	.......... .......... .......... .......... .......... .......... A......C.. .......... .......... .......... T......... .......... .......... ..	23																5											28	0
		Hap134	.......... .......... .......... .......... .......... .......... A......C.. .......... .......... .......... .......... .......... .......... ..	1								2								1											4	0
		Hap139	.......... .......... .......... .......... .......... .......... .......CT. .......... ..C....... .......... T........G .....C.... .......... ..																		2										0	2
		Hap141	.......... .......... .......... .......... .......... ........T. .......C.. ..T....... .......... .......... T......... .......... .......... ..																									4			0	4
		Hap142	.......... .......... .......... .......... .......... ........T. .......C.. ....G..... .......... .......... T........G .......... .......... .T																									3			0	3
		Hap143	.......... .......... .......... .......... .......... ........T. .......C.. ..T....... .......... .......... .......... .......... .......... ..																									2			0	2
		Hap146	.......... .......... .......... .......... .......... .......... .......... .......... .......... .......... .......T.. .......... .......... ..		1													16													17	0
		Hap147	.......... .......... .......... ....C..... .......... .......... .......C.. .......... .......... .......... .......... .....C...T .......... ..		10																										10	0
		Hap148	.......... .......... .......... .......... .........T .......... .......C.. .......... .......... ..C....... T......... .....C.... .......... ..		1					3																					4	0
		Hap151	.......... .......... .......... .......... .......... ........T. .....C.C.. .......... .......... ........G. T......... .......... .......... ..									3																			3	0
		Hap152	.......... .......... .......... .......... .......... ....C...T. .......... .......... .......... .......... .......... .....C.... .......... ..									1																			1	0
		Hap153	.......... .......... .......... .......... .......... .......... .......C.. .......... .......... .......... T......... .....C.... .......... .T									5																			5	0
		Hap154	.......... .......... .......... .......... .......... ....C..... .......... .......... .......... .......... .......... .....C.... .......... ..									1																			1	0
		Hap155	.......... .......... .......... .......... .......... ........T. .......... .......... ..C....... .......... .........G .......... .......... ..					2																					2		4	0
		Hap157	.......... .......... .......... .......... .......... ........T. .......C.. .......... .......... ........G. T........G .......... .......... ..	3				3		2		1																	2		11	0
		Hap158	.......... .......... .C........ .......... ...T.....T ....C...T. .......... .......... ..C....... ........G. .......... .....C.... .......... .T																											1	0	1
		Hap159	.......... .......... .C........ .......... ...T.....T ........T. .......... .......... ..C....... ........G. .......... .....C.... .......... .T																										1	3	1	3
		Hap160	.......... .......... .C........ .......... ...T.....T ......G.T. .......... .......... ..C....... C......... .......... .......... .......... .T																											1	0	1
		Hap164	.......... .......... .......... .......... .......... .......... .......C.. .......C.. .......... ..C....... T......... .......... .......... ..																											1	0	1
		Hap166	.......... .......... .C........ .......... ...T.....T ....C...T. .......... .......... ..C....G.. ....A..... .......T.. .A........ .........A .T																											1	0	1
		Hap169	.......... .......... .......... .......... .......... .......... .......C.. .......... .......... ..C....... T......... .....C.... .......... ..	1														1													2	0
		Hap170	......A... .......... .......... .......... .......... C...C..... .......C.. ...T...... .......... .......... T........G .....C.... .......... ..															1													1	0
		Hap171	.......... .......... .......... .......... .......... .......... .......... .......... .....A.... .......... .......... .......... .......... ..															2													2	0
		Hap172	.......... .......... .......... .......... .......... .......... .......C.. .......... .......... ..C....... .......... .......... .......... ..															1													1	0
		Hap173	.......... .......... .......... .......... .......... .......... .......... .......... .......... .......... .......... ....C..... .......... ..															2													2	0
		Hap174	.......... .......... .......... .......... .......... ........T. .......... ...T...... .......... .......... T......... ....C..... .......... ..															1													1	0
		Hap175	.......... .....C.... .......... .......... .......... .......... .......... .......... .......... .......... .......... .......... .......... ..															1													1	0
		Hap176	.......... .......... .......... .......... .......... .......... .T.....C.. .......... .......... ........G. T........G .....C.... .......... ..																4												0	4
		Hap177	.......... .......... .......... .......... .......... .......... .T.....C.. .......... .......... .......... T........G .......... .......... ..																7												0	7
		Hap178	.......... .......... .......... .......... .......... .......... .......C.. ...T...... .......... ........G. T......... .......... .......... ..															1													1	0
		Hap179	.......... .......... .......... .......... .......... .......... .......C.. .......... ..C....... .......... T......... .......... .......... .T									1						1													2	0
		Hap180	.......... .......... .......... .......... .......... C...C..... .......C.. ...T...... .......... .......... T........G .....C.... .......... ..															1													1	0
		Hap181	.......... .......... .......... .......... .......... ........T. .......C.. .......... .......... ........G. T......... .....C.... .......... ..								1								1												0	2
		Hap183	.......... .......... .......... .......... .......... ....C...T. .T.....C.. .......... .......... ........G. .........G .......... .......... ..																1												0	1
		Hap184	..T....... .......... .......... .......... .......... .......... .T.....C.. .......... .......... .......... .........G .......... .......... ..																1												0	1
		Hap185	.......... .......... .......... .......... .........T .......... .......C.. .......... .......... .......... T......... .......... .......... ..									2							1												2	1
		Hap186	......A... .......... .......... .......... .......... C...C..... .......C.. .......... .......G.. .......... .........G .......... .......... ..					7																							7	0
		Hap187	.......... .......... .......... .........G .........T ........T. .......... ......G... .......... C......... .......... .....C.... .......... ..					4																							4	0
		Hap188	.......... .......... .......... .......... .......... ........T. .......C.. ...T...... .......... .......... .......... .....C.... .......... ..					1																							1	0
		Hap190	......A... .......... .......... .......... .......... C...C..... .......C.. .......... .......... .......... .........G .....C.... .......... ..					11		2																					13	0
		Hap191	.......... .......... .......... .......... .......... ........T. .......C.. .......... .......... C.......G. T........G .......... .......... ..					1																							1	0
		Hap192	......C... .......... .......... .......... .......... C...C..... .......C.. .......... .......... ........G. T........G .......... .......... ..					1																							1	0
		Hap193	......A... .......... .......... .......... .......... C......... .......C.. .......... .......... .......... T........G .....C.... .......... ..					1																							1	0
		Hap194	......A... .......... .......... .......... .......... C...C...T. ......GC.. .......... .......... .......... .........G .......... .......... ..					4																							4	0
		Hap195	.......... .......... .......... .......... .......... .......... .......C.. .......... .......... ........G. T......... .....C.... .......... ..					1																							1	0
		Hap196	.......... .......... .......... .......... .......... ........T. .......C.. .......... .......... .......... .........G .......... .......... ..						2																						0	2
		Hap202	......A... .......... .......... .......... .......... C...C..... .......C.. .......... .......... .......... T........G .......... .......... ..					1																							1	0
		Hap203	......A... .......... .......... .......... .......... C...C...T. .......C.. .A........ .......... .......... T........G .......... .......... ..					1																							1	0
		Hap204	.......... .G........ .......... .......... .......... .......... .......C.. .......... .......... .......... T......... .......... .......... ..					1																							1	0
		Hap205	.....T.... .......... .......... .......... .......... ........T. .......C.. .......... .......... ........G. T......... .......... .......... ..					1																							1	0
		Hap206	.......... .......... .......... .......... .......... ...G....T. .......C.. .......... .......... ........G. T......... .......... .......... ..					1																							1	0
		Hap210	......A... .......... .......... ......T... .......... C...C...T. .......C.. .......... .......... .......... T........G .......... .......... ..					3																							3	0
		Hap211	.......... .......... .......... ......T... .......... C...C...T. .......C.. .......... .......... .......... T........G .......... .......... ..					1																							1	0
		Hap212	......A... .......... .......... .......... .......... C...C...T. .......C.. ..T....... .......... .......... .........G .....C.... .......... ..					2																							2	0
		Hap213	......A... .......... .......... .......... .......... C...C...T. .......C.. .......... .......... .......... .........G .....C.... .......... ..					1																							1	0
		Hap214	.......... .......... .......... .......... .......... .......... .......C.. .......... .......... .......... T........G .......... .......... ..	28						2		1																			31	0
		Hap215	.......... .......... .......... .......... .......... .......... .......C.. .......... .......... C......... T......... .......... .......... ..	4								6																			10	0
		Hap216	.......... .......... .......... .......... .......... .......... .......C.. .......... .......... .....G.... T........G .......... .......... ..	3																											3	0
		Hap217	.......... .......... .......... .......... .......... .......... .......C.. .......... .......... .......... T........G .......... .........A ..	3																											3	0
		Hap218	.......... .......... .......... .......... .......... ....C...T. .......C.. .......... G......... .......... T......... .......... .......... ..	2																											2	0
		Hap219	.......... .......... .......... .......... .........T ........T. .......C.. .......... .......... .......... T......... .......... .......... ..	1								4																			5	0
		Hap220	.......... .......... .......... .......... .........T ........T. .......... .......... .......... .......... .........G .......... .......... ..	7																											7	0
		Hap221	.......... .......... .......... .......... .......... ....C..... .......... .......... .......... ..C....... T......... .......... .......... ..	4																											4	0
		Hap222	.......... .......... .......... .......... .......... .......... .......... .......... .......... C......... .......... .....C.... .......... ..	1																											1	0
		Hap223	.......... .......... .......... ......T... .......... .......... .......... .......... .......... .......... .......... .......... .......... ..	9																											9	0
		Hap224	.......... .......... .......... .......... .......... ........T. A......C.. .......... .......... .......... T......... .......... .......... ..	5																											5	0
		Hap225	GC........ .......... .......... .......... .......... .......... .......... .......... .......... .......... .......... .......... .......... ..	2																											2	0
		Hap226	.......... .......... .......... .......... .......... .......... .......C.. .A........ .......... .......... T......... .......... .......... .T	2																											2	0
		Hap227	GC........ .......... .......... .......... .......... .......... .......C.. .A........ .......... .......... T......... .......... .......... .T	1																											1	0
		Hap228	.......... .......... .......... .......... .......... ........T. .......... .......... .......... .......... .......... .A........ .......... ..	2																											2	0
		Hap229	.......... .......... .......... .......... .......... ........T. .......... .......... .......... .......... .......... .......... .........A ..	4						3																					7	0
		Hap230	.......... .......... .......... .......... .......... ........T. .......... .......... .......G.. C......... T......... .....C.... .......... ..	2																											2	0
		Hap231	.......... .......... .......... .......... .......... ........T. .......... .......... .......... C......... T......... .....C.... .......... ..	5						2																					7	0
		Hap232	.......... .......... .......... .......... .......... .......CT. .......C.. .......... .......... .......... .........G .....C.... .......... ..														1														0	1
		Hap233	.......... .......... .......... T......... .......... ........T. .......C.. .......... .......... .......... .........G .....C.... .......... G.														1														0	1
		Hap234	.......... .......... .......... .......... .......... ........T. ...T...C.. .......... .......... .......... T......... .....C.... .......... G.														1														0	1
		Hap235	.......... .......... .......... T......... .......... ........T. .......C.. G......... .......... .......... T........G .....C.... .......... G.														2														0	2
		Hap236	.......... .......... .......... T......... .......... ........T. .......C.. .......... .......... .......... T........G .....C.... .......... ..													1															1	0
		Hap237	.......... .......... .......... .......... .......... C.......T. .......C.. .......... .......... .......... T........G .....C.... .......... ..													1															1	0
		Hap238	.......... .......... .......... .......... .......... .......... .......... .......... .......... C......... .......... .......... .......... ..	3						2																					5	0
		Hap239	.......... .......... .......... .......... .......... ........T. .......... .......... ....G..... .......... .......... .......... .......... ..	1																											1	0
		Hap240	.......... .......... .......... .......... ..A....... .......... .......C.. .......... .......... ..C....... T......... .....C.... .......... ..	1						1																					2	0
		Hap241	.......... .......... .......... .......... .......... ........T. .......... .......... ........G. .......... .........G .......... .......... ..	2																											2	0
		Hap242	.......... .......... .......... .......... .......... .......... .......C.. .A........ .......... .......... T......... .....C.... .......... ..	2																											2	0
		Hap243	.......... .......... .......... .......... .......... .......... .......C.. .........G .......... .......... T......... .......... .......... ..	1																											1	0
		Hap244	.......... .......... .......... .......... ..A....... ........T. .......C.. .......... .......... .......... T......... .....C.... .......... ..									1																			1	0
		Hap245	.......... .......... .......... .......... .........T .......... .......C.. .......... .......... ..C....... T......... .......... .......... ..									10																			10	0
		Hap246	.......... .......... .......... .......... .......... ........T. .......C.. .......... .......... .......... T......... .......... .......... .T									19																			19	0
		Hap247	.......... .......... .......... .......... .......... .......... .......C.. .......... .......... C......... T......... .....C.... .......... ..									3																			3	0
		Hap248	.......... .......... .......... .......... .......... ........T. .......C.C .......... .......... ..C....... T......... .......... .......... ..									1																			1	0
		Hap249	.......... .......... .......... .......... .......... C...C..... .......C.. .......... .......... .......... T........G .......... .......... ..									1																			1	0
		Hap250	.......... .......... .......... .......... .......... ....C..... .......C.. .......... .......... .......... T......... .....C.... .......... ..									1																			1	0
		Hap251	.......... .......... .......... .......... .......... .......... .......... .......... .......... .......... T......... .......... .......... .T									1																			1	0
		Hap252	.......... .......... .......... .....G.... .......... ........T. .......C.. .......... .......... .......... .......T.G .......... .......... ..										1																		0	1
		Hap253	.......... .......... .......... .......... .......... .......... .....C.C.. .......... .......... .......... .........G .......... .......... ..										2																		0	2
		Hap254	.......... .......... .......... .......... .......... .......... .......C.. .......... .......... .......... T........G .....C.... .......... ..							5			1																		5	1
		Hap256	.......... .......... .......... .......... .........T .......... .......... .......... .......... .......... T......... .......... .......... .T									1																			1	0
		Hap257	.......... .......... .......... .......... .......... ........T. .......C.. .......... .......... .......... T......... .....C.... .......... .T									1																			1	0
		Hap258	.......... .......... .......... .......... .......... .......... .......C.. .......... .........G .......... T......... .......... .......... ..									2																			2	0
		Hap259	.......... .......... .......... .......... .......... ........T. .......C.. .......C.. .......... .......... .......... .......... .......... ..									2																			2	0
		Hap260	.......... .......... .......... .......... .......... .......... .......CT. .......... .......... .......... T......... .......... .......... ..									1																			1	0
		Hap261	.......... .......... .......... .......... .......... .......... ...T...C.. .......... .......... .......... T......... .......... .......... ..									1																			1	0
		Hap262	.......... .......... .......... .......... .......... .......... .......C.. .......C.. .......... ........G. T......... .......... .......... ..							7																					7	0
		Hap263	......A... .......... .......... .......... .......... C...C..... .......C.. .......... .......... ........G. T........G .......... .......... ..							7	1																				7	1
		Hap264	.......... .......... .......... .......... .......... ....C..... .......C.. .......... .......... ........G. T........G .......... .......... ..							1																					1	0
		Hap265	.......... .......... .......... .......... .......... ....C..... .......C.. .......... .......... ..C....... T......... .......... .......... ..							6																					6	0
		Hap266	.......... .......... .......... .......... .......... .......... .......C.. .......... .......... .......... T......... .A........ .......... .T							2																					2	0
		Hap271	.......... .......... .......... .......... .........T ....C...T. .......C.. .......C.. .......G.. .......... .......... .A.......T .......... ..								1																				0	1
		Hap272	.......... .......... .......... .......... ..A......T ....C..CT. .......C.. .......... .......... ........G. T......... .....C.... .......... ..								1																				0	1
		Hap273	.......... .......... .......... .......... .......... .......... .......C.. .......... .......... ...C...... T........G .........T .......... ..								1																				0	1
		Hap274	.......... .......... .......... .......... .......... .......... .......C.. .......... .......... ...C...... .........G .......... .......... ..								2																				0	2
		Hap275	......A... .......... .......... .......... .......... C...C..... .......C.. .......... .......... ........G. T........G .......... .......... .T							1																					1	0
		Hap276	.......... ..C....... .......... .......... .......... .......... .......C.. .......... .........G .......... T......... .......... .......... ..								1																				0	1
		Hap278	.......... .......... .......... .......... .......... .......... .......C.. .......... .......... .......... .........G .......... .......... ..								2																				0	2
		Hap280	.......... .......... .......... .......... .......... ........T. .T.....C.. .......... .......... .......... T......... .......... .......... ..								1																				0	1
		Hap281	.......... .......... .......... .......... .......... ........T. .......... .......... .......... .......... .........G .......... .......... .T							2																					2	0
		Hap282	.......... .......... .......... .......... .......... C......... .......C.. .......... .......... .......... T......... .......... .......... ..							1																					1	0
		Hap283	.......... .......... .......... .......... .......... ....C...T. .......... ......G... .......... C.......G. T......... .....C.... .......... ..							1																					1	0
		Hap284	.......... .......... .......... .......... .......... C...C..... .......C.. .......... .......... .......... .........G .....C.... .......... ..							1																					1	0
		Hap285	......A... .......... .......... .......... .......... ....C..... .......C.. .......... .......... ........G. T........G .......... .......... ..							1																					1	0
Clade 1 (wild)
		Hap161	....C..... .......... ..C....... ...T.....G .......... ..C.....T. .......... .A........ G......... ...AA..... .........G .......... .........A .T																											1	0	1
		Hap162	....C..... .......... ..C....... ...T.....G .......... ..C.....T. .......... .A........ G......... ...AA..... .........G .....C.... .........A .T																											1	0	1
		Hap165	....C..... .......... ..C....... ...T.....G .......... ..C.....T. .......... .A........ G......... ...AA..... .........G ......A... .........A .T																											1	0	1
		Hap168	....C...G. .......... ..C....... ...T.....G .........T ..C.C..CT. .......... .A........ G.C....... ...AA..... .........G .......... .........A .T																											1	0	1
		Hap167	....C..... .......... ..C....... ...T.....G ..A....... ..C.C...T. .......... .......... G......... C..A...... .......... .A........ .........A .T																											1	0	1
		Hap163	....C..... .......... ..C....... ...T.....G ..A....... ..C.C...T. .......... ..T....... G......... C..A...... .......... .AG....... .........A .T																											1	0	1
Clade 2DW1 (mixed)
		Hap25	.......... .......... ........T. ..T..G.C.. C.A......T ........T. .......C.. .A.....C.. ..C....... C......... .......... ......A... .......... ..																			1			1						2	0
		Hap49	.......... .......... ........T. ..T..G.C.. C.A....... ........T. .......C.. .A.....C.. ..C....... C......... .......... ......A... .......... ..																						1						1	0
		Hap60	.....T.... .......... ........T. ..T..G.C.. C.A....... ........T. .......... GA.....C.. ..C....... C......... .......... ......A... .G........ ..																							1					0	1
		Hap61	.......... .........T ........TA .....G.C.. C.A......T ........T. .......... .A.....C.. ..C....... C......... .......... ......A... .......... ..																						1						1	0
		Hap69	.......... .......... ........T. .....G.C.. C.A......T ..C.....T. .......C.. .A.....C.. ..C....... C......... .......... ......A... .......... ..																				1								1	0
		Hap76	.......... .......... ........T. .C...G.C.. C.A......T ........T. .......C.. .A.....C.. ..C....... C......... .G........ ......A... .......... ..																				1								1	0
		Hap72	.......... .......... ........T. .....G.C.. C.A......T ........T. .......C.. .A.....C.. ..C....... C......... .......... ......A... .......... ..																				2								2	0
		Hap73	.......... .......... ........T. .....G.C.. C.A......T ........T. .......C.. .A.....C.. ..C....... C......... .......... ......A... .....C.... ..																				1								1	0
		Hap82	.......... .......... ........T. .....G.C.. C.A......T ........T. .......C.. .A.....C.. ..C....... C......... .......... ......A... C......... ..																				1								1	0
		Hap189	.......... .......... ........T. .....G.C.. C.A......T ........T. .......C.. .A.....C.. .......... C......... .......... ......A... .......... ..					4																							4	0
Clade 2W1 (wild)
		Hap269	.......... .......... .......... .......... ..A......T ....C...T. .......... .......C.. .......... ........G. .........G .....C.... .........A ..								1																				0	1
Clade 2DW2 (mixed)
		Hap30	.......... .......... .......... .......... .........T .T..C...T. .......C.. ....G..C.. ...C...G.. .......... .......... .........T .......... ..			1																									1	0
		Hap28	.......... .......... .......... .......... .........T ....C...T. .......C.. ....G..C.. ...C...G.. .......... .......... .....C...T .......... ..			1	1																								1	1
		Hap31	.......... .......... .....G.... .......... .........T ....C...T. .......C.. ....G..C.. ...C...G.. .......... .......... .........T .......... ..			1																									1	0
		Hap36	.......... .......... .......... .......... .........T ....C...T. ..C....C.. ....G..C.. ...C...G.. .......... .......... .........T .......... ..				1																								0	1
		Hap27	.......... .......... .......... .......... .........T ....C...T. .......C.. ....G..C.. ...C...G.. .......... .......... .........T .......... ..		11	2	2																								13	2
		Hap33	.....A.... .......... .......... .......... .........T ....C...T. .......C.. ....G..C.. ...C...G.. .......... T......... .........T .......... ..			1																									1	0
		Hap34	.....A.... .......... .......... .......... .........T ....C...T. .......C.. ....G..C.. ...C...G.. .......... .......... .........T .......... ..			1																									1	0
		Hap37	.......... .......... .......... .......... .........T ....C...T. .......C.. ....G..C.. ...C...G.. .......... .......T.. .........T .......... ..				1																								0	1
		Hap149	.......... .......... .......... .......... .........T ........T. .......C.. ....G..C.. ...C...G.. .......... .......... .........T .......... ..		1																										1	0
		Hap145	.......... .......... .......... .......... .........T ....C...T. .......C.. ....G..C.. ...C...G.. ........G. .......... .........T .......... ..		9																										9	0
		Hap144	.......... .......... .......... .......... .........T ....C...T. .......C.. ....G..C.. .......G.. ........G. .......... .........T .......... ..		9																										9	0
		Hap150	.......... ...C...... .......... .......... .........T ....C...T. .......C.. ....G..C.. .......G.. ........G. .......... .........T .......... ..		1																										1	0
		Hap35	.......... .......... .......... .......... .........T ....C...T. .......C.. ....G..C.. .......G.. .......... .......... .........T .......... ..		1	1																									2	0
		Hap39	......A... .......... .......... .......... .........T ....C...T. .......C.. ....G..C.. ...C...G.. .......... .......... .........T .......... ..				1																								0	1
		Hap40	......A... C......... .......... .......... .........T ....C...T. .......C.. ....G..C.. ...C...G.. .......... .......... .........T .......... ..				1																								0	1
		Hap267	.......... .......... .......... .......... .........T ....C...T. .......C.. .......... .......... ........G. T......... .....C.... .......... ..								2																				0	2
		Hap277	.......... .......... ........T. .......... .........T ....C...T. .......C.. .......C.. ...C...G.. .......... .......... .A.......T .......... ..								1																				0	1
		Hap29	.......... .......... .......... .......... .........T ....C...T. .......C.. .......C.. ...C...G.. .......... .......... .........T .......... ..			2																									2	0
		Hap32	.......... .......... .......... .......... .........T ....C...T. .......C.. .......C.. ...C...... .......... .......... .........T .......... ..			1																									1	0
Clade 2W2 (wild)
		Hap108	.........A .......... .......... .......... .........T ........T. .......C.. .......C.. ...C...G.. .T......G. .......... .....C.... .......... ..												2				3												0	5
		Hap182	.........A .......... .......... .......... .........T ....C...T. ...T...C.. .......C.. ...C...G.. .T......G. .......... .....C.... .......... ..																1												0	1
Clade 2W3 (wild)
		Hap136	.......... .......... .......... .......... .........T ........T. .......... .......C.. .G.C...GG. .T.C....G. .......... .....C.... .......... ..																		4										0	4
		Hap255	.......... .......... .......... .......... .........T ....C...T. .......... .......C.. .G.C...GG. .T.C....G. .......... .....C.... .......... ..										3																		0	3
		Hap140	.......... .......... .......... .......... .........T ........T. .......... .......C.. .G.C...GG. .T.C....G. .......... .......... .......... ..																		1										0	1
		Hap138	.......... .......... .......... .......... .........T ........T. .......... .......C.. .G.C...GG. .T........ .......... .....C.... .......... ..										1								2										0	3
		Hap135	.......... .......... .......... .......... .........T ........T. .......... .......C.. .G.C...GG. .T......G. .......... .....C.... .......... ..										3								4										0	7
		Hap137	.......... .......... .......... .......... .........T ........T. .......... .......C.. .G.....GG. .T......G. .......... .....C.... .......... ..																		1										0	1
Clade 2W4 (wild)
		Hap208	.......... .......... C......... .......... .........T ........T. ...T...CT. .......... ...C...G.. .......... .......... .....C.... .......... ..						1																						0	1
		Hap209	.......... .......... C......... .......... .......G.T ........T. ...T...CT. .......... ...C...GG. C......... .......... .......... .......... ..						1																						0	1
Clade 2W5 (wild)
		Hap207	.......... .......... .......... .......... .........T ........T. ...T...C.. .......C.. .......G.. .......... .......... .....C.... .........A ..						1																						0	1
Clade 2W6 (wild)
		Hap62	.......... .......... .......... .......... .........T ........T. .......... .......C.. .......G.. ........G. .......... .....C.... .......... ..																							1					0	1
Clade 2W7 (wild)
		Hap63	.......... .......... .......... .......... .........T ........T. .......... ...T...C.. .......G.. ........G. .......... .....C.... .......... ..																							1					0	1
		Hap64	.......... .......... .......... .......... .........T ....C...T. .......... ...T...C.. .......G.. ........G. .......... .....C.... .......... ..																							1					0	1
		Hap65	.......... .......... .......... .......... .........T ....C...T. .......... ...T...... .......G.. ........G. .......... .....C.... .......... ..																							1					0	1
Clade 2W8 (wild)
		Hap201	.......... .......... .......... .......... .........T ....C...T. .......... .......C.. .......... ........G. T.....T... ..G..C.... .......... .T						1																						0	1
		Hap270	.......... .......... .......... .......... .........T ....C..CT. .......... .......C.. .......... ........G. T.....T... ..G..C.... .......... .T								1																				0	1
		Hap279	.......... .......... .......... .......... .........T ....C..... .......... ....G..C.. .......... ........G. T.....T... ..G..C.... .......... .T								1																				0	1
		Hap268	.......... .......... .......... .......... .........T ....C...T. .......... .......C.. .......... ........G. T......... ..G..C.... .......... .T								1																				0	1
Clade 2DW3 (mixed)
		Hap81	...C...... .......... .......... .......... .........T ........T. .......CT. .......C.. ..C....... ........G. T.....T... .....C.... .......... ..																					2							0	2
		Hap85	.......... ........G. ...T...... .......... .........T .....C..T. .......CT. .......C.. ..C....... ........G. T.....T... .....C.... .......... ..																					1							0	1
		Hap93	.......... .......... .......... .......... ........GT ........T. .......CT. .......C.. ..C....... ........G. T.....T... .....C.... .......... ..																					1							0	1
		Hap79	.......... .......... .......... .......... .........T ........T. .......CT. .......C.. ..C....... ........G. T.....T... .....C.... .......... ..																					7							0	7
		Hap86	.......... .......... .......... .......... .........T ........T. .......CT. .......C.. ..C....... ........G. T...T.T... .....C.... .......... ..																					2							0	2
		Hap197	.......... .......... .......... .......... .........T ........T. .......C.. .......C.. .......... ........G. ....T.T... ......A... .......... ..						2																						0	2
		Hap200	.......... .......... .......... .......... .........T ........T. .......C.. .......C.. .......... ........G. T...T.T... ......A... .......... ..						1																						0	1
		Hap80	.......... .......... .......... .......... .........T ........T. ...T...CT. .......... ..C....... ........G. T..C..T... .....C.... .......... ..																					7							0	7
		Hap89	.......... .......... .......... .......... .........T ........T. ...T...CT. .......... ..C....... ........G. T..C..T... .....C.T.. .......... ..																					2							0	2
		Hap91	.......... .......... .......... .......... .........T ........T. ...T...CT. .......... ..C...C... ........G. T..C...... .....C.T.. .......... ..																					1							0	1
		Hap92	.......... .......... .......... .......... .........T ........T. ...T...CT. .......... ..C....... ........G. T..C..T... .....C.... ..G.G.GTC. ..																					1							0	1
		Hap198	.......... .......... .......... .......... .........T ........T. .......... .......C.. ..C....... ........G. T..C..T... .......... .......... .T						1																						0	1
		Hap199	.......... .......... .......... .......... .........T ........T. .......... .......C.. ..C....... .T......G. T..C..T... .......... .......... .T						1																						0	1
		Hap156	.......... .......... .......... .......... .........T ......G.T. .......C.. .......C.. .......... ........G. ...C..T... .......... .......... ..																										1		1	0
Clade 2W9 (wild)
		Hap83	.......... .......... .......... .......... .........T ....C...T. .......CT. .......C.. .......... .......... T........G .....C.... .......... ..																					3							0	3
		Hap84	.......... .......... .......... .......... ......A..T ....C...T. .......CT. .......C.. .......... .......... T........G .....C.... .......... ..																					1							0	1
		Hap88	.......... .......... .......... .......... .........T ....C...T. .......CT. .......CC. .......... .......... T........G .....C.... .......... ..																					1							0	1
		Hap90	.......... .......... .......... .......... .........T ....C...T. .T.....CT. .......C.. .......... .......... T........G .....C.... .......... ..																					1							0	1
		Hap87	.......... .......... .......... ........C. .........T ....C...TA .......CT. .......C.. .......... .......... T........G .....C.... .......... ..																					1							0	1
										92	37
