# Supplementary material for: Mitochondrial DNA Evidence Indicates the Local Origin of Domestic Pigs in the Upstream Region of the Yangtze River
Source: PLoS One. 2012 Dec 13;7(12):e51649. doi: 10.1371/journal.pone.0051649 (PMC3521662; doi:10.1371/journal.pone.0051649)
Supplement: Table S3 — Genetic diversity of domestic pigs across 15 different regions. (XLS) [file pone.0051649.s005.xls]

## Sheet: Sheet1
Table S3. Genetic diversity of domestic pigs across 15 different regions
Region	Number of individuals	Number of haplotypes	Haplotype diversity (± SD)	Nucleotide diversity(± SD)
Tibetan high land	327	42	0.888 ± 0.011	0.00403 ± 0.00014
Pacific Island	49	11	0.850 ± 0.022	0.00823 ± 0.00074
ISEA	37	18	0.868 ± 0.049	0.01049 ± 0.00056
SEA	151	37	0.933 ± 0.010	0.00767 ± 0.00043
Yunnan	92	28	0.921 ± 0.017	0.00541 ± 0.00039
URYZ	309	43	0.916 ± 0.006	0.00389 ± 0.00015
MDYZ	283	40	0.875 ± 0.011	0.00439 ± 0.0002
Taiwan	18	8	0.791 ± 0.087	0.00307 ± 0.00059
SC	89	20	0.861 ± 0.021	0.00547 ± 0.0002
MUYR	45	15	0.919 ± 0.018	0.00458 ± 0.00035
DRYR	178	25	0.842 ± 0.019	0.00405 ± 0.00034
Korean	13	11	0.97 ± 0.044	0.0144 ± 0.00157
Japan	6	6
NEC	26	3	0.48 ± 0.094	0.00207 ± 0.00041
SA	6	4
